# Supplementary material for: Steroid Metabolome Analysis in Dichorionic Diamniotic Twin Pregnancy
Source: Int J Mol Sci. 2024 Jan 27;25(3):1591. doi: 10.3390/ijms25031591 (PMC10855299; doi:10.3390/ijms25031591)
Supplement: Supplementary file 1 [file ijms-25-01591-s001.zip]

Archive with 10 entries (9 files):
- ijms-2773599-supplementary/
- ijms-2773599-supplementary/Table Suppement 9.pdf
- ijms-2773599-supplementary/Table Supplement 1.pdf
- ijms-2773599-supplementary/Table Supplement 2.pdf
- ijms-2773599-supplementary/Table Supplement 3.pdf
- ijms-2773599-supplementary/Table Supplement 4.pdf
- ijms-2773599-supplementary/Table Supplement 5.pdf
- ijms-2773599-supplementary/Table Supplement 6.pdf
- ijms-2773599-supplementary/Table Supplement 7.pdf
- ijms-2773599-supplementary/Table Supplement 8.pdf
